# Supplementary material for: Increased Methylation of Brain-Derived Neurotrophic Factor (BDNF) Is Related to Emotionally Unstable Personality Disorder and Severity of Suicide Attempt in Women
Source: Cells. 2023 Jan 17;12(3):350. doi: 10.3390/cells12030350 (PMC9913473; doi:10.3390/cells12030350)
Supplement: Supplementary file 1 [file cells-12-00350-s001.zip]

Archive with 1 entries (1 files):
- cells-2015453-supplementary.pdf
